# Supplementary material for: Combined Genome-Wide Association Study and Linkage Analysis for Mining Candidate Genes for the Kernel Row Number in Maize (Zea mays L.)
Source: Plants (Basel). 2024 Nov 26;13(23):3308. doi: 10.3390/plants13233308 (PMC11644245; doi:10.3390/plants13233308)
Supplement: Supplementary file 1 [file plants-13-03308-s001.zip]

Archive with 12 entries (9 files):
- plants-3321559-supplementary/
- plants-3321559-supplementary/FigureS1/
- plants-3321559-supplementary/FigureS1/QTL Mapping (2).png
- plants-3321559-supplementary/FigureS1/QTL Mapping (3).png
- plants-3321559-supplementary/FigureS1/QTL Mapping.png
- plants-3321559-supplementary/FigureS2/
- plants-3321559-supplementary/FigureS2/AN20.png
- plants-3321559-supplementary/FigureS2/CML395.png
- plants-3321559-supplementary/FigureS2/YML1218.png
- plants-3321559-supplementary/TableS1.xlsx
- plants-3321559-supplementary/TableS2.xlsx
- plants-3321559-supplementary/TableS3.xlsx
