# Supplementary material for: Combined Genome-Wide Association Study and Linkage Analysis for Mining Candidate Genes for the Kernel Row Number in Maize (Zea mays L.)
Source: Plants (Basel). 2024 Nov 26;13(23):3308. doi: 10.3390/plants13233308 (PMC11644245; doi:10.3390/plants13233308)
Supplement: Supplementary file 1 [file plants-13-03308-s001.zip › plants-3321559-supplementary/TableS1.xlsx]

## Sheet: SNP位置
	SNP	Chr	peak_value	add_effect	dom_effect
	20862272	3	4.53563	1.25682	0.48116
	125215799	3	4.5187	0.33751	0.73962
	91375492	4	4.54823	0.0748	0.72157
	91375652	4	4.88957	-0.42346	0.11247
	120397379	4	4.84891	-0.052608	0.0588
	120397401	4	4.91707	-0.028534	-0.016609
	146401156	4	4.50767	0.0592	0.14362
	189617378	4	5.83037	-0.19215	0.15389
	189617510	4	5.07858	-0.022364	0.10169
	40144443	5	4.76638	-0.41976	-0.32108
	40144444	5	4.66452	0.46428	-0.32378
	162558882	5	4.56544	NO	NO
	162558888	5	4.58478	NO	NO
	162559019	5	4.62557	0.20741	0.19366
	27703076	6	4.56903	-0.38942	0.14675
BLUP	64678409	6	5.01187	0.52991	0.16894
	21386967	9	4.67906	0.45269	0.02297
	119586292	9	4.67325	0.05643	-0.030201
	119681284	9	5.30838	-0.44926	0.03765
	127517877	9	4.6866	-0.45298	0.11701
	127517906	9	4.78543	0.14876	0.07795
	127517934	9	4.62927	0.03632	0.09252
	127517986	9	4.52149	-0.17897	0.07096
	127518068	9	4.60005	0.4952	0.11895
	127518069	9	4.83764	-0.31597	0.08262
	127518078	9	4.76735	-0.75827	0.197
	127518085	9	4.60005	0.4952	0.11895
	130699249	9	4.64685	-0.60846	0.17216
	130961294	9	4.50801	-0.86809	0.17492
	132224515	9	5.5223	0.04276	0.15892
	133070580	9	4.57907	0.57468	0.16778
	133070829	9	4.85783	0.40708	0.15992
	133136082	9	5.19259	-0.25032	0.21686
	133504301	9	4.85411	0.19196	0.18056
	133504302	9	4.98277	-0.15466	0.18482
	133504323	9	4.75571	0.28125	0.18343
	133504346	9	4.67792	0.28911	0.185
	152529548	1	4.75463	-0.52019	0.27721
	67700115	2	4.82274	-0.46111	0.34903
	67700146	2	4.91966	-0.56251	0.31017
	67700159	2	4.91696	-0.56901	0.30914
	67700215	2	4.95536	-0.36971	0.34739
	118629545	2	4.65251	-0.95873	0.5837
	206337573	2	4.79339	-0.66485	-0.21547
DH	83099312	3	4.81781	1.12868	0.26239
	94981468	3	4.52044	NO	NO
	149541351	4	4.51323	0.55273	-0.1771
	48945719	5	4.59351	-0.71448	0.10536
	48249450	6	4.79033	-0.23106	0.13454
	48354340	6	4.55957	0.3672	0.32265
	56554204	6	4.77635	NO	NO
	56554361	6	4.90012	NO	NO
	203769989	1	5.21511	-0.84035	-0.80876
	209333825	1	4.94694	-0.35294	0.00821
	177479748	2	4.54136	-0.69911	0.36274
	85740229	3	5.62489	NO	NO
	85740319	3	4.75683	NO	NO
	85740395	3	4.76883	NO	NO
	34612079	4	4.65078	NO	NO
	104469600	4	4.80879	0.28653	0.195
	115353148	4	4.69147	-0.62878	0.13864
	120397379	4	4.83751	0.2317	0.11187
	120397401	4	4.88644	0.29598	-0.0012678
	128015453	4	4.5678	0.32865	0.39868
	132921688	4	4.77829	NO	NO
	134005614	4	5.04588	0.28502	0.23456
	136969335	4	4.67516	0.12806	0.00437
BS	155985009	4	4.65195	0.24299	0.45744
	163735307	4	4.78848	0.20295	0.20821
	182057543	4	4.75196	NO	NO
	182057560	4	5.16872	NO	NO
	189617378	4	4.73938	-0.062463	0.45598
	86706746	5	4.60454	NO	NO
	94015038	5	4.89611	-0.81367	0.16888
	57005684	6	4.84957	-0.47785	-0.82728
	68207710	7	4.56672	NO	NO
	119586292	9	4.89586	0.03018	-0.039959
	120209233	9	5.16118	-0.35983	0.06676
	130754657	9	4.5088	-0.11463	0.37906
	130846850	9	4.81291	0.26101	-0.29188
	132224515	9	6.37526	-0.080297	0.00829
	133070580	9	4.63885	0.34512	0.26166
	133070829	9	4.97562	0.2942	0.26292
	133447343	9	4.63928	0.37703	0.04973
	133467011	9	4.861	0.0657	-0.025095
	133504282	9	4.56039	0.62681	0.07772
	133504301	9	5.08344	0.03766	0.2121
	133504302	9	5.23381	-0.026051	0.21176
	133504323	9	4.99257	0.08917	0.21585
	133504346	9	4.90028	0.09921	0.21817
	138014198	9	4.52403	-0.31397	0.13079
	138014227	9	4.53745	0.15728	0.21624
	139122694	9	4.56247	-0.2256	0.2731
	139122746	9	4.68481	-0.23118	0.31933
	139122766	9	4.68844	-0.19214	0.217
	139933958	9	4.65767	-0.016234	0.2144
	140931768	9	5.51131	0.13346	-0.27154
	35000454	2	4.57014	NO	NO
	111101370	2	4.73069	0.58281	-0.64998
	111101371	2	4.5269	-0.55095	-0.67065
	111103595	2	4.74678	NO	NO
	186069467	2	4.78403	NO	NO
	17084317	3	4.50702	0.39827	-0.044596
	63573602	3	4.51727	-0.25565	0.20396
	107411585	3	4.63974	0.09575	-0.22093
	107411684	3	4.61279	0.32603	-0.20022
	178486983	3	4.58712	0.05385	0.42832
YS	178487003	3	5.23753	0.76143	0.22121
	74579420	4	4.71977	-0.086051	0.23972
	74579599	4	4.69743	0.51401	0.0049
	91375492	4	5.8277	0.10306	0.4232
	91375652	4	7.3723	-0.88935	-0.28731
	189617378	4	5.30474	-0.59121	-0.03787
	189617510	4	4.51881	0.32826	-0.07043
	162558882	5	4.60417	NO	NO
	162558888	5	4.59871	NO	NO
	162559019	5	4.61744	0.54628	-0.36525
	162559036	5	4.53241	-0.52346	-0.3621
	51549991	7	4.51556	NO	NO
	100940375	9	4.72167	NO	NO

## Sheet: 候选基因位置
Gene ID	SNP Position	Chr	PVE(%)	anno	KRN_DH	KRN_BS	KRN_YS	KRN	num_phe
Zm00001d003185	35000454	2			no	no	KRN_YS	no	1
Zm00001d004571	206337573	4			KRN_DH	no	no	no	1
Zm00001d004572				Expansin-B3	KRN_DH	no	no	no	1
Zm00001d005750	186069467	2		Transcription factor bHLH66	no	no	KRN_YS	no	1
Zm00001d006384	206337573	4		Protein RFT1 homolog	KRN_DH	no	no	no	1
Zm00001d006386				AP-3 complex subunit mu	KRN_DH	no	no	no	1
Zm00001d014302	40144443	4		Vacuolar-sorting receptor 3	no	no	no	KRN	1
Zm00001d014303				Vacuolar-sorting receptor 1	no	no	no	KRN	1
Zm00001d016442	162559019	5		Protein DEHYDRATION-INDUCED 19 homolog 4	no	no	KRN_YS	KRN	2
Zm00001d016443				Peroxidase 64	no	no	KRN_YS	KRN	2
Zm00001d016444					no	no	KRN_YS	KRN	2
Zm00001d032009	209333825	1			no	KRN_BS	no	no	1
Zm00001d032010				Probable 26S proteasome non-ATPase regulatory subunit 3	no	KRN_BS	no	no	1
Zm00001d032011				Protein STIG1	no	KRN_BS	no	no	1
Zm00001d035984	64678409	6		Mannan endo-1,4-beta-mannosidase 2	no	no	no	KRN	1
Zm00001d040751	63573602	3			no	no	KRN_YS	no	1
Zm00001d040752				GTP-binding protein SAR1A	no	no	KRN_YS	no	1
Zm00001d041071	94981468	3			KRN_DH	no	no	no	1
Zm00001d042732	178487003	3		Protease HtpX homolog 2	no	no	KRN_YS	no	1
Zm00001d042733				Ubiquitin carboxyl-terminal hydrolase isozyme L1	no	no	KRN_YS	no	1
Zm00001d042734				Protein STRICTOSIDINE SYNTHASE-LIKE 3	no	no	KRN_YS	no	1
Zm00001d042735				RING-H2 finger protein ATL72	no	no	KRN_YS	no	1
Zm00001d046661	162559019	5		Sodium-coupled neutral amino acid transporter 2	no	no	KRN_YS	no	1
Zm00001d047135	119586292	9		Expansin-B9	no	KRN_BS	no	KRN	2
Zm00001d047153	120209233	9			no	KRN_BS	no	no	1
Zm00001d047453	130699249	9			no	no	no	KRN	1
Zm00001d047454	130754657	9			no	KRN_BS	no	no	1
Zm00001d047455				Alpha-N-acetylglucosaminidase	no	KRN_BS	no	no	1
Zm00001d047458	130846850	9			no	KRN_BS	no	no	1
Zm00001d047464	130961294	9		Beta-adaptin-like protein C	no	no	no	KRN	1
Zm00001d047465					no	no	no	KRN	1
Zm00001d047466					no	no	no	KRN	1
Zm00001d047467					no	no	no	KRN	1
Zm00001d047489	132224515	9			no	KRN_BS	no	KRN	2
Zm00001d047507	133070829	9		RING-H2 finger protein ATL3	no	KRN_BS	no	KRN	2
Zm00001d047508				Protein argonaute 18	no	KRN_BS	no	KRN	2
Zm00001d047509				60S ribosomal protein L14-2	no	KRN_BS	no	KRN	2
Zm00001d047512	133136082	9			no	no	no	KRN	1
Zm00001d047521	133467011	9		LOB domain-containing protein 6	no	KRN_BS	no	no	1
Zm00001d047522				Vacuolar-sorting receptor 1	no	KRN_BS	no	no	1
Zm00001d047648	138014227	9		Xyloglucan 6-xylosyltransferase 1	no	KRN_BS	no	no	1
Zm00001d047678	139122766	9			no	KRN_BS	no	no	1
Zm00001d047679				Probable protein phosphatase 2C 33	no	KRN_BS	no	no	1
Zm00001d047680				Calmodulin-binding protein 60 D	no	KRN_BS	no	no	1
Zm00001d047681				Pentatricopeptide repeat-containing protein At5g50990	no	KRN_BS	no	no	1
Zm00001d047719	139933958	9		Serine/threonine-protein kinase HT1	no	KRN_BS	no	no	1
Zm00001d047720				NADH dehydrogenase [ubiquinone] 1 alpha subcomplex subunit 8-B	no	KRN_BS	no	no	1
Zm00001d047721				Ethylene-overproduction protein 1	no	KRN_BS	no	no	1
Zm00001d047722				Trihelix transcription factor ASIL2	no	KRN_BS	no	no	1
Zm00001d047754	140931768	9		Probable sugar phosphate/phosphate translocator At3g11320	no	KRN_BS	no	no	1
Zm00001d047755				Arogenate dehydratase/prephenate dehydratase 2,	no	KRN_BS	no	no	1
Zm00001d050687	115353148	4		ATP synthase subunit beta, chloroplastic	no	KRN_BS	no	no	1
Zm00001d050741	120397401	4		Ran-binding protein 10	no	KRN_BS	no	KRN	2
Zm00001d050944	132921688	4			no	KRN_BS	no	no	1
Zm00001d051156	146401156	4		Phosphoenolpyruvate carboxylase kinase 1	no	no	no	KRN	1
Zm00001d051157				Adenosine kinase 2	no	no	no	KRN	1
Zm00001d051361	155985009	4		VAN3-binding protein	no	KRN_BS	no	no	1
Zm00001d051362				Aquaporin TIP2-1	no	KRN_BS	no	no	1
Zm00001d051363				Zinc finger CCCH domain-containing protein 46	no	KRN_BS	no	no	1
Zm00001d051364				Peptidyl-prolyl cis-trans isomerase CYP20-3, chloroplastic	no	KRN_BS	no	no	1
Zm00001d052182	182057560	4			no	KRN_BS	no	no	1
Zm00001d052419	189617378	4		sp|Q10MX1|P2C32_ORYSJ Probable protein phosphatase 2C 32	no	KRN_BS	KRN_YS	KRN	3
Zm00001d052420					no	KRN_BS	KRN_YS	KRN	3

## Sheet: QTL
Trait		Chromosome	Position(cM)	Mapping Interval(cM)	left marker	right marker	LOD	R2 (%)	Additive_Effect
pop3	qKRN1-1	1	506.74	493.05-511.74	165995163	170331469	3.41958	0.07897	-0.383654
pop1	qKRN3-1	3	22.86	19.13-24.28	156072764	179195272	2.94286	0.075281	0.321088
pop2	qKRN6-1	6	215.17	215.17-215.54	12557157	21457547	2.8031	0.07923	0.428409
pop3	qKRN7-1	7	387.86	387.86-391-31	5817348	80788780	2.56658	0.067187	0.474204
pop1	qKRN7-2	7	11.81	6.61-11.81	142993935	149665815	2.83115	0.075655	0.347395
pop2	qKRN8-1	8	17.87	15.87-24.24	117852363	151803566	3.20207	0.096863	0.382052
pop1	qKRN9-1	9	2.7	0.01-5.72	142986935	159769782	3.95036	0.113876	-0.529403
pop3	qKRN2-1	2	35.63	35.39-25.88	165579158	168473058	3.15486	0.061962	-1.07483
pop3	qKRN5-1	5	283.32	282.32-286.35	203965201	209017558	2.63837	0.063874	-0.508905
pop1	qKRN7-3	7	8.98	6.95-11.81	142993935	149543178	3.40016	0.098273	0.544234
pop1	qKRN9-2	9	2.7	0.7-5.72	142986935	146056154	2.95643	0.090369	-0.629265
pop3	qKRN6-2	6	0.01	0.1-2.26	45543817	46520130	4.15466	0.072689	0.494742
pop3	qKRN9-3	9	123.05	122.31-125.3	21498005	22427085	3.15576	0.054548	-0.438284
pop2	qKRN3-2	3	17.66	12.88-19.34	184828793	194455629	3.9989	0.123752	0.519132
pop3	qKRN3-3	3	542.88	518.65-549.88	155838862	163336986	4.07452	0.108711	-0.686836
pop2	qKRN5-2	5	176.21	168.13-180.76	58424699	65624385	3.43065	0.112944	0.516208
pop3	qKRN5-3	5	26.15	18.15-58.35	141484114	150066634	5.20345	0.144665	-0.796634
pop3	qKRN8-2	8	33.11	26.11-40.4	33141712	37541631	6.36695	0.159573	0.859836
pop3	qKRN8-3	8	62.65	57.24-65.65	99997661	101133204	3.52209	0.073213	-0.578875
pop1	qKRN7-4	7	6.95	6.61-10.09	145964462	149665815	3.33472	0.086648	0.576018
pop1	qKRN9-4	9	2.7	0.0.1-5.75	141014091	159769782	3.4884	0.098359	-0.587302
pop1	qKRN10-1	10	21.65	17.54-27.53	41538713	42893884	3.0336	0.087811	0.501662

## Sheet: GWAS-QTL
Trait	Chromosome	Position(cM)	Mapping Interval(cM)	left marker	right marker	LOD	R2 (%)	Additive_Effect
pop3-BLUP	1	506.74	493.05-511.74	165995163	170331469	3.41958	0.07897	-0.383654
POP3_DH	2	35.63	35.39-25.88	165579158	168473058	3.15486	0.061962	-1.07483
pop1-BLUP	3	22.86	19.13-24.28	156072764	179195272	2.94286	0.075281	0.321088	Zm00001d042732
pop2-YS	3	17.66	12.88-19.34	184828793	194455629	3.9989	0.123752	0.519132	Zm00001d042733
pop3-YS	3	542.88	518.65-549.88	155838862	163336986	4.07452	0.108711	-0.686836	Zm00001d042734
pop2-YS	5	176.21	168.13-180.76	58424699	65624385	3.43065	0.112944	0.516208	Zm00001d042735
pop3-DH	5	283.32	282.32-286.35	203965201	209017558	2.63837	0.063874	-0.508905
pop3-YS	5	26.15	18.15-58.35	141484114	150066634	5.20345	0.144665	-0.796634
pop2-BLUP	6	215.17	215.17-215.54	12557157	21457547	2.8031	0.07923	0.428409
pop3-BS	6	0.01	0.1-2.26	45543817	46520130	4.15466	0.072689	0.494742
pop1-BLUP	7	11.81	6.61-11.81	142993935	149665815	2.83115	0.075655	0.347395
POP1_DH	7	8.98	6.95-11.81	142993935	149543178	3.40016	0.098273	0.544234
pop1-YS	7	6.95	6.61-10.09	145964462	149665815	3.33472	0.086648	0.576018
pop3-BLUP	7	387.86	387.86-391-31	5817348	80788780	2.56658	0.067187	0.474204
pop2-BLUP	8	17.87	15.87-24.24	117852363	151803566	3.20207	0.096863	0.382052
pop3-YS	8	33.11	26.11-40.4	33141712	37541631	6.36695	0.159573	0.859836
pop3-YS	8	62.65	57.24-65.65	99997661	101133204	3.52209	0.073213	-0.578875
pop1-BLUP	9	2.7	0.01-5.72	142986935	159769782	3.95036	0.113876	-0.529403
POP1_DH	9	2.7	0.7-5.72	142986935	146056154	2.95643	0.090369	-0.629265
pop1-YS	9	2.7	0.0.1-5.75	141014091	159769782	3.4884	0.098359	-0.587302
POP3_BS	9	123.05	122.31-125.3	21498005	22427085	3.15576	0.054548	-0.438284
pop1-YS	10	21.65	17.54-27.53	41538713	42893884	3.0336	0.087811	0.501662

## Sheet: Sheet1
Sub-Populations	QTL	Chr	Environment	Position (cM)	Mapping Interval	LOD	R(%)	additive	Position(cM)
pop1	qKRN7-1	7	23DH	6.95-11.81	142993935-149543178	3.4	9.83	0.544	8.98
pop1	qKRN9-1	9	23DH	0.7-5.72	142986935-146056154	2.956	9.04	-0.629	2.7
pop1	qKRN7-2	7	23YS	6.61-10.09	145964462-149665815	3.335	8.66	0.576	6.95
pop1	qKRN9-2	9	23YS	0.0.1-5.75	141014091-159769782	3.488	9.84	-0.587	2.7
pop1	qKRN10-1	10	23YS	17.54-27.53	41538713-42893884	3.034	8.78	0.502	21.65
pop1	qKRN3-1	3	BLUP	19.13-24.28	156072764-179195272	2.943	7.53	0.321	22.86
pop1	qKRN7-3	7	BLUP	6.61-11.81	142993935-149665815	2.831	7.57	0.347	11.81
pop1	qKRN9-3	9	BLUP	0.01-5.72	142986935-159769782	3.95	11.39	-0.529	2.7
pop2	qKRN3-2	3	23YS	12.88-19.34	184828793-194455629	3.999	12.38	0.519	17.66
pop2	qKRN5-1	5	23YS	168.13-180.76	58424699-65624385	3.431	11.29	0.516	176.21
pop2	qKRN6-1	6	BLUP	215.17-215.54	12557157-21457547	2.803	7.92	0.428	215.17
pop2	qKRN8-1	8	BLUP	15.87-24.24	117852363-151803566	3.202	9.69	0.382	17.87
pop3	qKRN2-1	2	23DH	35.39-25.88	165579158-168473058	3.155	6.2	-1.075	35.63
pop3	qKRN5-2	5	23DH	282.32-286.35	203965201-209017558	2.638	6.39	-0.509	283.32
pop3	qKRN6-2	6	23BS	0.1-2.26	45543817-46520130	4.155	7.27	0.495	0.01
pop3	qKRN9-4	9	23BS	122.31-125.3	21498005-22427085	3.156	5.45	-0.438	123.05
pop3	qKRN3-3	3	23YS	518.65-549.88	155838862-163336986	4.075	10.87	-0.687	542.88
pop3	qKRN5-3	5	23YS	18.15-58.35	141484114-150066634	5.203	14.47	-0.797	26.15
pop3	qKRN8-2	8	23YS	26.11-40.4	33141712-37541631	6.367	15.96	0.86	33.11
pop3	qKRN8-3	8	23YS	57.24-65.65	99997661-101133204	3.522	7.32	-0.579	62.65
pop3	qKRN1-1	1	BLUP	493.05-511.74	165995163-170331469	3.42	7.9	-0.384	506.74
pop3	qKRN7-4	7	BLUP	387.86-391-31	5817348-80788780	2.567	6.72	0.474	387.86

## Sheet: marker位置
Supplementary Table3：Summary of Genetic Linkage Groups of there RIL populations
population	Chr	marker_number	length	average_length	max_gap
pop1	1	126	117.13	0.93	6.09
	2	78	41.17	0.53	2.11
	3	83	56.34	0.68	2.48
	4	113	91.81	0.81	4.02
	5	87	75.84	0.87	6.53
	6	72	59.9	0.83	7.42
	7	74	56.79	0.77	4.83
	8	85	71.78	0.84	5.66
	9	61	47.37	0.78	6.53
	10	68	83.15	1.22	19.44
	total	847	701.28	0.83	19.44
pop2	1	127	219.07	1.72	19.21
	2	84	112.05	1.33	6.6
	3	76	180.09	2.37	30.96
	4	129	138.12	1.07	7.07
	5	105	233.94	2.23	29.74
	6	84	216.26	2.57	50
	7	48	86.64	1.81	18.44
	8	71	89.89	1.27	10.14
	9	60	45.3	0.76	6.13
	10	45	47.04	1.05	12.41
	total	829	1368.4	1.65	50
pop3	1	278	638.4	2.3	43.47
	2	210	442.95	2.11	34.1
	3	237	579	2.44	44.79
	4	260	651.73	2.51	39.5
	5	212	357.98	1.69	29
	6	167	398.13	2.38	50
	7	204	423.03	2.07	21.02
	8	147	342.31	2.33	36.17
	9	128	268.6	2.1	23.4
	10	178	491.33	2.76	29.77
	total	2021	4593.45	2.27	27.5
注：Chr：染色体编号；marker_number：bin标记数量；length：每条染色体总的遗传距离（cM）；average_length：平均遗传距离（cM）； max_gap：每条染色体上的最大gap(cM)

## Sheet: SNP位置表
Supplementary Table1：Details of SNPs significantly associated with KRN identified during GWAS
Environment	SNP	Chr	-log10(P)	Additive effect	Dominance effect	Number of	PVE (%)	Allele
						epistatic SNPs
	152529548	1	4.75	-0.52	0.28	-	6	C/A
	67700115	2	4.82	-0.46	0.35	-	6.66	T/C
	67700146	2	4.92	-0.56	0.31	-	6.2	T/C
	67700159	2	4.92	-0.57	0.31	-	6.19	T/C
	67700215	2	4.96	-0.37	0.35	-	6.81	T/C
	118629545	2	4.65	-0.96	0.58	-	6.41	G/A
	206337573	2	4.79	-0.66	-0.22	-	4.74	C/T
23DH	83099312	3	4.82	1.13	0.26	-	6.16	C/T
	94981468	3	4.52	-	-	-	5.15	A/C
	149541351	4	4.51	0.55	-0.18	-	4.77	G/A
	48945719	5	4.59	-0.71	0.11	-	5.35	T/C
	48249450	6	4.79	-0.23	0.13	-	5.46	C/T
	48354340	6	4.56	0.37	0.32	-	4.63	G/A
	56554204	6	4.78	-	-	-	6.35	A/G
	56554361	6	4.9	-	-	-	6.48	A/C
	203769989	1	5.22	-0.84	-0.81	1	7.42	A/C
	209333825	1	4.95	-0.35	0.01	2	5.14	C/T
	177479748	2	4.54	-0.7	0.36	21	8.89	G/A
	85740229	3	5.62	-	-	-	6.42	A/C
	85740319	3	4.76	-	-	1	5.71	A/C
	85740395	3	4.77	-	-	1	5.85	A/C
	34612079	4	4.65	-	-	1	5.46	A/G
	104469600	4	4.81	0.29	0.2	11	9.72	A/G
	115353148	4	4.69	-0.63	0.14	6	5.12	C/G
	120397379	4	4.84	0.23	0.11	5	10.06	A/G
	120397401	4	4.89	0.3	0	2	10.05	A/G
	128015453	4	4.57	0.33	0.4	4	8.29	A/T
	132921688	4	4.78	-	-	2	7.9	A/C
	134005614	4	5.05	0.29	0.23	2	5.54	G/A
	136969335	4	4.68	0.13	0	-	8.76	T/C
23BS	155985009	4	4.65	0.24	0.46	6	6.8	A/C
	163735307	4	4.79	0.2	0.21	1	7.18	G/T
	182057543	4	4.75	-	-	2	7.15	C/T
	182057560	4	5.17	-	-	2	7.55	C/T
	189617378	4	4.74	-0.06	0.46	-	5.39	C/T
	86706746	5	4.6	-	-	-	6.04	G/A
	94015038	5	4.9	-0.81	0.17	-	5.48	A/G
	57005684	6	4.85	-0.48	-0.83	1	9.77	A/T
	68207710	7	4.57	-	-	2	5.63	T/C
	119586292	9	4.9	0.03	-0.04	10	5.38	A/G
	120209233	9	5.16	-0.36	0.07	2	5.64	G/A
	130754657	9	4.51	-0.11	0.38	17	4.75	A/G
	130846850	9	4.81	0.26	-0.29	18	8.32	A/G
	132224515	9	6.38	-0.08	0.01	6	7.37	T/G
	133070580	9	4.64	0.35	0.26	7	6.52	T/C
	133070829	9	4.98	0.29	0.26	8	6.5	T/C
	133447343	9	4.64	0.38	0.05	6	3.82	G/T
	133467011	9	4.86	0.07	-0.03	1	7.6	G/T
	133504282	9	4.56	0.63	0.08	7	5.45	A/G
	133504301	9	5.08	0.04	0.21	7	6.01	A/G
	133504302	9	5.23	-0.03	0.21	5	6.09	A/G
	133504323	9	4.99	0.09	0.22	7	5.83	A/G
	133504346	9	4.9	0.1	0.22	7	6.01	A/G
	138014198	9	4.52	-0.31	0.13	2	5.48	G/A
	138014227	9	4.54	0.16	0.22	8	5.44	G/A
	139122694	9	4.56	-0.23	0.27	9	5.12	C/T
	139122746	9	4.68	-0.23	0.32	8	5.58	C/T
	139122766	9	4.69	-0.19	0.22	4	5.17	C/T
	139933958	9	4.66	-0.02	0.21	5	4.9	A/C
	140931768	9	5.51	0.13	-0.27	2	6.72	A/C
	35000454	2	4.57	-	-	-	4.92	G/A
	111101370	2	4.73	0.58	-0.65	-	5.56	C/T
	111101371	2	4.53	-0.55	-0.67	-	5.41	C/T
	111103595	2	4.75	-	-	-	6.44	C/T
	186069467	2	4.78	-	-	-	6.33	A/G
	17084317	3	4.51	0.4	-0.04	-	6.03	G/A
	63573602	3	4.52	-0.26	0.2	-	5.15	C/T
	107411585	3	4.64	0.1	-0.22	-	5.4	G/A
	107411684	3	4.61	0.33	-0.2	-	5.68	G/A
	178486983	3	4.59	0.05	0.43	-	6.67	G/T
23YS	178487003	3	5.24	0.76	0.22	-	7.23	G/T
	74579420	4	4.72	-0.09	0.24	-	6	A/G
	74579599	4	4.7	0.51	0	-	6.11	A/G
	91375492	4	5.83	0.1	0.42	-	6.6	A/G
	91375652	4	7.37	-0.89	-0.29	-	8.56	A/G
	189617378	4	5.3	-0.59	-0.04	-	6.21	C/T
	189617510	4	4.52	0.33	-0.07	-	5.71	C/T
	162558882	5	4.6	-	-	-	6.92	C/A
	162558888	5	4.6	-	-	-	7.49	C/A
	162559019	5	4.62	0.55	-0.37	-	6.97	C/A
	162559036	5	4.53	-0.52	-0.36	-	6.82	C/A
	51549991	7	4.52	-	-	-	6.61	T/C
	100940375	9	4.72	-	-	-	5.45	T/A
	20862272	3	4.54	1.26	0.48	1	3.84	C/T
	125215799	3	4.52	0.34	0.74	-	5.55	C/T
	91375492	4	4.55	0.07	0.72	3	4.91	A/G
	91375652	4	4.89	-0.42	0.11	-	4.74	A/G
	120397379	4	4.85	-0.05	0.06	1	8.67	A/G
	120397401	4	4.92	-0.03	-0.02	1	8.79	A/G
	146401156	4	4.51	0.06	0.14	-	7.2	T/A
	189617378	4	5.83	-0.19	0.15	3	6.17	C/T
	189617510	4	5.08	-0.02	0.1	3	5.8	C/T
	40144443	5	4.77	-0.42	-0.32	-	7	G/T
	40144444	5	4.66	0.46	-0.32	1	7.02	G/T
	162558882	5	4.57	-	-	-	6.08	G/A
	162558888	5	4.58	-	-	-	6.6	G/A
	162559019	5	4.63	0.21	0.19	-	6.26	G/A
	27703076	6	4.57	-0.39	0.15	3	5.63	T/C
	64678409	6	5.01	0.53	0.17	-	10.61	A/G
	21386967	9	4.68	0.45	0.02	-	6.38	T/C
	119586292	9	4.67	0.06	-0.03	8	4.13	A/G
	119681284	9	5.31	-0.45	0.04	0	6.74	C/T
	127517877	9	4.69	-0.45	0.12	13	3.53	T/C
	127517906	9	4.79	0.15	0.08	14	3.99	T/C
	127517934	9	4.63	0.04	0.09	14	3.88	T/C
	127517986	9	4.52	-0.18	0.07	14	3.79	T/C
	127518068	9	4.6	0.5	0.12	16	3.58	T/C
	127518069	9	4.84	-0.32	0.08	14	3.96	T/C
	127518078	9	4.77	-0.76	0.2	9	7.83	T/C
	127518085	9	4.6	0.5	0.12	16	3.58	T/C
	130699249	9	4.65	-0.61	0.17	14	8.06	A/T
	130961294	9	4.51	-0.87	0.17	13	6.59	G/T
	132224515	9	5.52	0.04	0.16	4	6.23	T/G
	133070580	9	4.58	0.57	0.17	14	5.53	T/C
	133070829	9	4.86	0.41	0.16	13	5.42	T/C
	133136082	9	5.19	-0.25	0.22	6	4.09	A/G
	133504301	9	4.85	0.19	0.18	12	4.02	A/G
	133504302	9	4.98	-0.15	0.18	12	4.1	A/G
	133504323	9	4.76	0.28	0.18	12	3.81	A/G
	133504346	9	4.68	0.29	0.19	12	3.93	A/G

## Sheet: 最终基因位置
Supplementary Table2: Candidate Gene Information Table
Gene ID	SNP Position	Chr	annotation
Zm00001d032009	209333825	1	unknown
Zm00001d032010			Probable 26S proteasome non-ATPase regulatory subunit 3
Zm00001d032011			Protein STIG1
Zm00001d003185	35000454	2	unknown
Zm00001d005750	186069467	2	Transcription factor bHLH66
Zm00001d040751	63573602	3	unknown
Zm00001d040752			GTP-binding protein SAR1A
Zm00001d041071	94981468	3	unknown
Zm00001d042732	178487003	3	Protease HtpX homolog 2
Zm00001d042733			Ubiquitin carboxyl-terminal hydrolase
Zm00001d042734			Protein STRICTOSIDINE SYNTHASE-LIKE 3
Zm00001d042735			Arabidopsis Tóxicos en Levadura （ATL） protein
Zm00001d050687	115353148	4	ATP synthase subunit beta, chloroplastic
Zm00001d050741	120397401	4	Ran-binding protein 10
Zm00001d050944	132921688	4	unknown
Zm00001d051156	146401156	4	Phosphoenolpyruvate carboxylase kinase 1
Zm00001d051157			Adenosine kinase 2
Zm00001d051361	155985009	4	VAN3-binding protein
Zm00001d051362			Aquaporin TIP2-1
Zm00001d051363			Zinc finger CCCH domain-containing protein 46
Zm00001d051364			Peptidyl-prolyl cis-trans isomerase CYP20-3, chloroplastic
Zm00001d052182	182057560	4	unknown
Zm00001d052419	189617378	4	sp|Q10MX1|P2C32_ORYSJ Probable protein phosphatase 2C 32
Zm00001d052420			unknown
Zm00001d004571	206337573	4	unknown
Zm00001d004572			Expansin-B3
Zm00001d006384	206337573	4	Protein RFT1 homolog
Zm00001d006386			AP-3 complex subunit mu
Zm00001d014302	40144443	4	Vacuolar-sorting receptor 3
Zm00001d014303			Vacuolar-sorting receptor 1
Zm00001d016442	162559019	5	Protein DEHYDRATION-INDUCED 19 homolog 4
Zm00001d016443			Peroxidase 64
Zm00001d016444			unknown
Zm00001d046661	162559019	5	Sodium-coupled neutral amino acid transporter 2
Zm00001d035984	64678409	6	Mannan endo-1,4-beta-mannosidase 2
Zm00001d047135	119586292	9	Expansin-B9
Zm00001d047153	120209233	9	unknown
Zm00001d047453	130699249	9	unknown
Zm00001d047454	130754657	9	unknown
Zm00001d047455			Alpha-N-acetylglucosaminidase
Zm00001d047458	130846850	9	unknown
Zm00001d047464	130961294	9	Beta-adaptin-like protein C
Zm00001d047465			unknown
Zm00001d047466			unknown
Zm00001d047467			unknown
Zm00001d047489	132224515	9	unknown
Zm00001d047507	133070829	9	RING-H2 finger protein ATL3
Zm00001d047508			Protein argonaute 18
Zm00001d047509			60S ribosomal protein L14-2
Zm00001d047512	133136082	9	unknown
Zm00001d047521	133467011	9	LOB domain-containing protein 6
Zm00001d047522			Vacuolar-sorting receptor 1
Zm00001d047648	138014227	9	Xyloglucan 6-xylosyltransferase 1
Zm00001d047678	139122766	9	unknown
Zm00001d047679			Probable protein phosphatase 2C 33
Zm00001d047680			Calmodulin-binding protein 60 D
Zm00001d047681			Pentatricopeptide repeat-containing protein At5g50990
Zm00001d047719	139933958	9	Serine/threonine-protein kinase HT1
Zm00001d047720			NADH dehydrogenase [ubiquinone] 1 alpha subcomplex subunit 8-B
Zm00001d047721			Ethylene-overproduction protein 1
Zm00001d047722			Trihelix transcription factor ASIL2
Zm00001d047754	140931768	9	Probable sugar phosphate/phosphate translocator At3g11320
Zm00001d047755			Arogenate dehydratase/prephenate dehydratase 2

## Sheet: 单倍型表
Supplementary Table2：Important haplotypes associated with KRN-related traits
Gene ID	Position	Haplotype	Hap_Sample_Num1
Zm00001d042733	SNP3-178487003	Hap1:CGTT	46
		Hap2:CGTG	21
		Hap3:CACG	47
Zm00001d042735		Hap1:CTCG	135
		Hap2:CCCG	44
		Hap3:TTGC	96
